# Supplementary material for: Short-term effect of a smartphone application on the mental health of university students: A pilot study using a user-centered design self-monitoring application for mental health
Source: PLoS One. 2020 Sep 25;15(9):e0239592. doi: 10.1371/journal.pone.0239592 (PMC7518576; doi:10.1371/journal.pone.0239592)
Supplement: S1 Dataset — (XLSX) [file pone.0239592.s002.xlsx]

## Sheet: questionnaire_English
						post	post	post	post	post	post	post	post	post	post	post	pre	pre	pre	pre	pre	pre	pre	pre	pre	pre	pre	pre	pre	pre	pre	pre	pre	pre	pre	pre	pre	pre	pre	pre	pre	pre	pre	pre	pre	pre	pre	pre	pre
ID	intervention	age	sex	academic course	major	Button size(too large=1, slightly large=2, right size=3, slightly small=4, too small=5)	Size of font size(too large=1, slightly large=2, right size=3, slightly small=4, too small=5)	Color arrangement(satisfied=1, slightly satisfied=2, neither=3,slightly dissatisfied=4, dissatisfied=5)	How was the operability of self-monitoring function? (satisfied = 1, slightly satisfied = 2, neither =3, slighty dissatisfied =4, dissatisfied =5)	How was the the desing of self-monitoring function ? (satisfied = 1, slightly satisfied = 2, neither =3, slighty dissatisfied =4, dissatisfied =5)	How was the operability of self-screening function? (satisfied = 1, slightly satisfied = 2, neither =3, slighty dissatisfied =4, dissatisfied =5)	How was the the desing of self-screening function ? (satisfied = 1, slightly satisfied = 2, neither =3, slighty dissatisfied =4, dissatisfied =5)	How was the the desing of "my medical record" ? (satisfied = 1, slightly satisfied = 2, neither =3, slighty dissatisfied =4, dissatisfied =5)	Did you allow push notifications? (Allowed=1, Not allowed=2)	How did you think the frequency of push notifications? (Appropriate=1, rather appropriate=2, neither say=3, rather inappropriate=4, inappropriate=5, disallow push notifications=0)	Is the word sent in the push notification appropriate? (Appropriate=1, rather appropriate=2, neither say=3, rather inappropriate=4, inappropriate=5, disallow push notifications=0)	Do you use health related apps on a daily basis? (Do not use at all = 0, almost daily = 1, 1-3 times a week = 2, 1-3 times a month = 3, several times a year = 4,)	If you are using an app related to health, please tell us the name of the app.	Do you think university students need health-related apps (weight, blood pressure, exercise, etc.)? (Not needed at all=0, not needed much=1, needed=2, very needed=3)	Do you think you need health related apps (weight, blood pressure, exercise, etc.)? (Not needed at all = 0, not much needed = 1, required = 2, very needed = 3)	Do you use mental health checking apps on a daily basis?(Do not use at all = 0, almost daily = 1, 1-3 times a week = 2, 1-3 times a month = 3, several times a year = 4,)	If you are using an app that checks your mental health, please tell us the name of the app.	Do you think college students need an app to check mental health? (Not needed at all = 0, not much needed = 1, required = 2, very needed = 3)	Do you think you need a mental health check app? (Not needed at all = 0, not much needed = 1, required = 2, very needed = 3)	Do you want to use mental health app in the future? (No=0,neither=1, Yes=2 )	LSS#1	LSS#2	LSS#3	LSS#4	LSS#5	LSS#6	LSS#7	LSS#8	LSS#9	LSS#10	LSS#11	LSS#12	total LSS	CESD#1	CESD#2	CESD#3	CESD#4	CESD#5	CESD#6	CESD#7	CESD#8	CESD#9	CESD#10	CESD#11
1-i	1	19	2	1	1	3	3	1	2	2	1	1	1	2	0	0	0		2	2	0		2	2	2	4	4	4	4	4	4	4	4	4	4	4	3	47	3	0	3	3	3	3	3	2	3	2	1
2-i	1	24	2	2	2	3	4	1	1	2	2	2	1	1	1	2	0		1	2	0		2	2	2	3	3	3	2	1	2	3	2	4	3	3	2	31	3	2	2	3	3	0	2	3	0	2	2
3-i	1	24	1	2	1	3	3	1	1	1	3	3	2	1	3	1	2	ヘルスケア	2	2	0		2	3	2	3	4	4	4	3	3	3	3	3	2	3	3	38	0	0	2	2	0	1	1	0	1	0	0
4-i	1	24	2	2	1	3	3	1	1	1	1	1	3	1	1	1	0		1	2	0		2	3	2	3	3	3	3	3	3	4	3	4	4	3	4	40	0	0	0	2	1	1	1	1	1	1	0
5-i	1	23	2	2	1	3	3	1	1	1	2	1	1	1	2	3	3	ルナルナ	2	2	0		2	2	2	3	2	3	1	3	3	3	2	3	2	2	1	28	1	2	0	0	1	1	1	1	0	0	0
6-i	1	20	1	1	2	2	3	2	4	1	1	1	3	1	1	1	0		1	1	0		1	1	1	3	4	3	2	1	1	3	1	2	4	3	3	30	2	1	2	2	1	3	3	2	3	0	3
8-i	1	23	1	2	1	3	3	1	2	1	3	2	3	1	5	2	0		2	2	0		2	3	1	3	4	3	3	4	4	3	3	2	3	3	4	39	2	1	1	3	0	2	2	1	2	0	0
9-i	1	22	1	2	1	3	3	2	1	2	1	1	1	1	1	1	4	スリープマイスター	2	1	0		2	2	1	3	3	3	3	3	3	4	2	3	3	3	2	35	1	0	0	1	1	1	0	2	0	0	2
11-i	1	22	1	2	1	3	3	1	2	1	2	2	1	1	2	1	0		1	1	0		2	2	1	2	1	3	3	1	3	3	2	3	2	2	3	28	0	0	0	0	0	1	1	2	1	0	0
12-i	2	22	2	2	1	N/A	N/A	N/A	N/A	N/A	N/A	N/A	N/A	N/A	N/A	N/A	0		1	1	0		2	1	2	2	2	3	3	2	3	3	2	3	3	3	2	31	0	0	0	0	0	0	0	0	0	0	0
13-i	2	28	1	3	4	N/A	N/A	N/A	N/A	N/A	N/A	N/A	N/A	N/A	N/A	N/A	0		1	1	0		2	2	2	3	3	2	1	3	1	3	2	3	2	3	2	28	3	3	3	3	3	3	3	3	3	3	3
14-i	1	22	1	1	2	4	3	1	5	3	3	2	1	1	2	2	0		1	1	0		2	2	1	1	1	1	1	2	1	1	1	1	1	2	1	14	1	2	1	1	1	1	1	2	0	1	3
16-i	1	21	2	1	1	3	3	1	1	1	1	1	1	1	2	2	0		1	2	0		1	1	1	2	2	1	3	1	2	3	2	3	3	3	2	27	0	0	2	2	3	3	2	3	3	3	0
17-i	2	19	1	1	2	N/A	N/A	N/A	N/A	N/A	N/A	N/A	N/A	N/A	N/A	N/A	0		2	2	0		2	2	2	3	3	3	3	3	3	1	2	3	3	3	3	33	3	0	2	3	2	2	3	0	1	2	2
18-i	2	19	2	1	1	N/A	N/A	N/A	N/A	N/A	N/A	N/A	N/A	N/A	N/A	N/A	3	ヘルスケア	2	2	0		2	2	2	2	3	3	2	1	1	1	2	1	2	3	1	22	1	0	1	2	2	2	2	2	1	2	1
19-i	2	24	1	2	2	N/A	N/A	N/A	N/A	N/A	N/A	N/A	N/A	N/A	N/A	N/A	0		3	2	0		3	3	2	2	2	3	1	1	3	3	2	4	2	3	3	29	0	0	0	1	0	0	0	0	1	0	1
20-i	2	25	1	2	2	N/A	N/A	N/A	N/A	N/A	N/A	N/A	N/A	N/A	N/A	N/A	0		1	2	0		1	0	2	3	4	4	4	1	4	3	2	4	1	4	3	37	1	3	0	0	2	1	1	1	0	1	0
21-i	2	23	1	2	2	N/A	N/A	N/A	N/A	N/A	N/A	N/A	N/A	N/A	N/A	N/A	0		2	1	0		2	1	2	3	3	2	3	1	1	3	3	3	2	1	3	28	0	1	0	1	1	1	1	2	1	0	1
23-i	2	19	2	1	2	N/A	N/A	N/A	N/A	N/A	N/A	N/A	N/A	N/A	N/A	N/A	4	あるくと	1	1	0		1	1	1	3	2	3	1	3	3	3	2	3	3	3	3	32	1	0	0	0	2	1	2	1	2	0	0
24-i	2	19	1	1	2	N/A	N/A	N/A	N/A	N/A	N/A	N/A	N/A	N/A	N/A	N/A	0		1	1	0		1	1	1	3	3	3	2	3	3	3	2	1	3	3	3	32	3	1	0	0	1	0	0	3	0	0	0
2-o	1	21	1	1	2	3	3	2	1	1	1	1	1	1	1	0	0		2	1	0		1	1	0	3	4	3	4	2	3	3	2	2	3	3	2	34	2	1	1	3	1	2	3	3	0	0	2
3-o	1	20	1	1	2	3	4	1	4	1	3	3	3	2	0	0	0		0	0	0		0	0	0	1	1	1	3	4	4	4	1	4	1	1	1	26	0	3	3	3	3	0	3	3	3	0	3
4-o	1	20	1	1	2	3	3	1	1	1	1	1	3	2	0	0	2	ヘルスケア	2	2	0		1	0	0	3	3	3	3	3	3	3	2	3	2	2	3	33	0	0	0	1	0	0	1	1	0	0	0
5-o	1	22	1	1	2	4	3	1	1	2	1	1	2	2	0	0	0		2	2	0		1	1	0	2	3	2	2	1	3	1	1	3	1	2	1	22	2	1	2	3	3	3	3	3	3	3	2
6-o	1	22	1	1	2	3	3	1	2	1	2	2	2	2	0	0	0		2	1	0		2	2	1	3	2	2	2	2	2	3	2	3	2	2	2	27	3	0	2	2	3	3	3	3	0	3	2
7-o	1	20	1	1	2	3	3	3	1	1	3	1	3	2	0	0	1	ヘルスケア(iPhoneデフォルトアプリ)	2	2	0		1	2	2	2	2	2	3	2	3	2	2	3	1	2	1	25	2	1	2	0	1	2	1	0	1	1	0
8-o	1	20	1	1	2	3	3	1	1	1	3	3	3	2	0	0	1	ヘルスケア	1	2	0		1	1	1	3	3	2	2	1	2	2	1	1	1	2	1	21	0	0	0	0	1	0	1	3	2	0	1
9-o	1	20	1	1	2	3	3	2	3	3	3	3	3	1	2	2	0		1	1	0		1	1	1	2	2	2	2	2	2	2	2	2	2	2	2	24	1	0	0	1	1	1	2	2	0	1	0
10-o	1	20	1	1	2	3	3	2	2	2	2	2	2	1	3	4	0		2	1	0		2	1	1	2	2	3	2	3	3	3	3	3	2	4	2	32	0	0	1	2	1	2	2	1	3	0	0
12-o	1	20	1	1	2	3	3	2	2	1	3	3	2	1	1	1	0		1	1	0		1	1	1	3	1	3	1	1	2	2	2	2	1	2	1	21	1	0	0	0	1	2	1	0	2	2	0
14-o	1	23	1	2	2	3	3	1	2	2	3	2	2	1	2	2	0		2	1	0		2	1	2	2	3	3	2	2	2	2	1	2	2	2	1	24	2	0	1	3	1	3	2	2	3	2	0
15-o	1	24	2	2	2	3	3	1	1	1	3	2	2	1	1	1	3	あすけん	2	3	0		2	1	1	1	1	1	1	2	1	1	1	2	1	1	1	14	2	0	2	2	3	2	2	2	2	2	3
17-o	1	22	2	1	2	3	3	2	1	1	1	1	5	1	1	1	3	ルナルナ	2	2	0		1	1	1	3	2	3	2	1	1	2	2	3	2	3	3	27	0	0	0	1	0	1	0	3	0	0	0
25-i	2	33	1	2	1	N/A	N/A	N/A	N/A	N/A	N/A	N/A	N/A	N/A	N/A	N/A	0		1	2	0		1	0	1	3	3	3	2	2	3	3	2	4	3	2	2	32	0	0	0	1	0	0	0	1	1	0	0
26-i	2	23	2	2	4	N/A	N/A	N/A	N/A	N/A	N/A	N/A	N/A	N/A	N/A	N/A	2	ヘルスケア	2	1	0		2	2	2	3	3	3	2	3	4	3	3	4	3	4	3	38	2	2	3	1	1	3	2	1	1	2	1
27-i	2	23	2	2	1	N/A	N/A	N/A	N/A	N/A	N/A	N/A	N/A	N/A	N/A	N/A	1	KEEP	2	2	0		2	2	2	2	2	3	2	1	2	2	2	3	3	1	1	24	1	1	0	3	0	0	0	0	0	0	0
28-i	2	23	2	2	1	N/A	N/A	N/A	N/A	N/A	N/A	N/A	N/A	N/A	N/A	N/A	0		2	2	0		2	2	0	2	1	1	2	4	3	4	2	4	3	3	4	33	0	0	0	3	0	0	0	0	0	0	3
29-i	2	25	1	2	2	N/A	N/A	N/A	N/A	N/A	N/A	N/A	N/A	N/A	N/A	N/A	0		1	0	0		1	0	0	1	1	2	2	3	1	1	1	2	1	1	2	18	0	0	0	0	0	0	0	0	0	0	0
30-i	2	20	1	1	1	N/A	N/A	N/A	N/A	N/A	N/A	N/A	N/A	N/A	N/A	N/A	0		2	2	0		2	2	2	3	3	3	3	2	3	3	1	3	3	2	1	30	0	1	0	1	0	2	3	0	0	2	0
31-i	2	20	2	1	2	N/A	N/A	N/A	N/A	N/A	N/A	N/A	N/A	N/A	N/A	N/A	0		2	2	0		2	2	2	3	1	2	3	3	3	3	3	3	3	2	2	31	0	1	0	2	0	0	1	1	1	0	2
32-i	2	21	1	1	2	N/A	N/A	N/A	N/A	N/A	N/A	N/A	N/A	N/A	N/A	N/A	0		1	1	0		1	1	1	3	3	3	2	3	2	3	2	2	2	2	1	28	0	0	0	2	1	1	1	2	1	0	0
33-i	2	20	2	1	2	N/A	N/A	N/A	N/A	N/A	N/A	N/A	N/A	N/A	N/A	N/A	1	simple diet	1	2	0		1	0	1	3	3	3	4	3	3	3	3	3	4	3	2	37	0	0	0	0	1	0	0	3	0	0	3
34-i	2	20	1	1	3	N/A	N/A	N/A	N/A	N/A	N/A	N/A	N/A	N/A	N/A	N/A	0		1	1	0		1	1	1	2	3	3	3	3	2	3	2	3	2	3	2	31	0	2	0	1	0	0	1	1	0	1	1
35-i	2	21	1	1	3	N/A	N/A	N/A	N/A	N/A	N/A	N/A	N/A	N/A	N/A	N/A	0		1	2	0		2	2	2	2	1	1	2	1	3	2	2	3	2	2	1	22	0	0	0	0	1	1	0	0	0	0	0
36-i	2	20	1	1	2	N/A	N/A	N/A	N/A	N/A	N/A	N/A	N/A	N/A	N/A	N/A	0		1	2	0		2	2	2	3	4	3	3	3	3	3	2	2	2	3	3	34	1	0	0	2	2	1	1	3	2	1	1
38-i	2	20	1	1	3	N/A	N/A	N/A	N/A	N/A	N/A	N/A	N/A	N/A	N/A	N/A	4	coke on	2	3	0		2	1	1	3	3	3	2	3	3	3	3	3	2	3	3	34	2	0	0	2	2	3	3	2	2	2	0
39-i	2	19	2	1	4	N/A	N/A	N/A	N/A	N/A	N/A	N/A	N/A	N/A	N/A	N/A	0		2	2	0		2	2	2	2	3	2	2	1	2	4	2	3	2	2	3	28	0	1	1	3	2	0	1	3	3	2	0
40-i	2	19	1	1	2	N/A	N/A	N/A	N/A	N/A	N/A	N/A	N/A	N/A	N/A	N/A	0		0	0	0		0	0	0	2	3	3	1	2	3	1	1	2	1	2	1	22	0	0	0	0	0	0	0	2	3	2	0
44-i	2	23	1	2	2	N/A	N/A	N/A	N/A	N/A	N/A	N/A	N/A	N/A	N/A	N/A	0		2	2	0		2	2	2	2	2	3	2	3	2	2	2	2	1	1	1	23	0	1	0	2	1	1	1	1	2	2	2
45-i	2	19	1	1	2	N/A	N/A	N/A	N/A	N/A	N/A	N/A	N/A	N/A	N/A	N/A	3	strava	3	3	0		1	1	1	2	3	2	4	1	4	3	3	3	1	1	1	28	0	0	1	0	0	3	2	0	1	2	0
46-i	2	18	1	1	2	N/A	N/A	N/A	N/A	N/A	N/A	N/A	N/A	N/A	N/A	N/A	0		2	1	0		2	2	2	2	2	2	3	1	2	1	3	3	3	1	1	24	0	0	0	0	1	0	1	0	1	0	0
47-i	2	18	1	1	2	N/A	N/A	N/A	N/A	N/A	N/A	N/A	N/A	N/A	N/A	N/A	0		1	1	0		1	2	2	3	4	4	4	2	3	4	3	3	1	2	3	36	0	0	0	1	3	2	2	0	3	2	0
48-i	2	24	1	2	2	N/A	N/A	N/A	N/A	N/A	N/A	N/A	N/A	N/A	N/A	N/A	4	体重測定アプリ	3	3	0		1	0	0	3	3	3	3	3	3	2	2	3	3	3	3	34	0	0	0	0	1	0	0	1	2	0	1
50-i	1	22	2	2	1	3	3	1	1	1	1	1	2	1	1	1	3	sleep Meister	2	2	0		2	2	2	4	3	3	4	3	3	3	2	2	3	3	3	36	1	2	0	0	1	0	0	0	0	0	2
51-i	1	24	1	1	3	1	4	1	2	2	2	2	2	1	2	2	0		1	2	0		2	3	1	3	3	3	3	3	2	3	3	2	3	3	3	34	1	0	1	1	1	2	1	1	3	1	0
52-i	1	21	1	1	2	1	1	1	1	1	1	1	2	2	0	0	0		1	1	0		1	1	2	3	3	2	2	2	2	2	1	2	3	2	1	25	2	0	3	2	2	2	1	3	2	2	1
54-i	1	24	1	2	2	3	3	1	1	1	1	1	3	2	0	0	0		2	2	0		1	1	2	3	4	3	2	2	3	2	1	3	2	2	1	28	0	0	0	0	1	1	0	2	0	0	1
[truncated: 78 more columns]

## Sheet: logdata_English
ID	duration: days	screen time: total	action	self-monitoring	self-screening
1-i	3	00:06:24	84	1	1
2-i	12	00:07:13	216	1	0
3-i	6	00:13:54	253	1	1
4-i	13	00:17:19	392	1	1
5-i	6	00:09:33	117	1	1
6-i	5	00:35:26	528	1	1
7-i	9	00:04:57	209	1	0
8-i	6	00:09:56	190	1	1
10-i	8	00:07:20	215	1	1
9-i	8	00:10:08	251	1	1
11-i	9	00:09:50	229	1	1
14-i	5	00:06:11	124	1	0
15-i	2	00:01:21	59	1	1
16-i	9	00:12:32	157	1	1
2-o	2	00:05:47	58	1	0
3-o	2	00:02:58	20	1	0
4-o	3	00:20:41	140	1	0
5-o	1	00:00:49	14	1	1
6-o	3	00:01:37	28	1	1
7-o	8	00:11:56	202	1	0
8-o	5	00:11:39	188	1	0
9-o	5	00:02:44	65	1	1
10-o	5	00:11:03	143	1	1
11-o	2	00:04:24	42	1	1
12-o	7	00:09:25	194	1	0
13-o	1	00:01:40	23	1	0
14-o	2	00:11:28	51	1	1
15-o	7	00:13:40	206	1	1
16-o	4	00:06:44	199	1	1
17-o	7	00:03:44	188	1	0
20-i	3	00:04:02	115	1	0
50-i	7	00:15:37	243	1	1
51-i	12	00:09:34	262	1	1
52-i	4	00:02:59	121	1	1
54-i	7	00:12:37	141	1	1

## Sheet: questionnaire_Japanes
						post	post	post	post	post	post	post	post	post	post	post	pre	pre	pre	pre	pre	pre	pre	pre	pre	pre	pre	pre	pre	pre	pre	pre	pre	pre	pre	pre	pre	pre	pre	pre	pre	pre	pre	pre	pre	pre	pre	pre	pre
ID	介入	年齢	性別	所属	分野	Q1:ボタンの大きさは適切でしたか？(大きすぎる=1, やや大きい=2, 適切=3, やや小さい=4, 小さすぎる=5)	Q2: 文字のフォントサイズは適切でしたか？(大きすぎる=1, やや大きい=2, 適切=3, やや小さい=4, 小さすぎる=5)	Q3:アプリ全体の色は見やすかったですか？(みやすかった=1, どちらかと言えば見やすかった=2, どちらとも言えない=3,どちらかと言えば見えにくかった=4, 見にくかった=5)	Q1:操作性はどうでしたか？(わかりやすかった=1, どちらかと言えばわかりやすかった=2, どちらとも言えない=3, どちらかと言えばわかにくかっ=4, わかりにくかった=5)	Q2:見やすさはどうでしたか？(わかりやすかった=1, どちらかと言えばわかりやすかった=2, どちらとも言えない=3, どちらかと言えばわかにくかっ=4, わかりにくかった=5)	Q1:操作性はどうでしたか？(わかりやすかった=1, どちらかと言えばわかりやすかった=2, どちらとも言えない=3, どちらかと言えばわかにくかっ=4, わかりにくかった=5)	Q2:見やすさはどうでしたか？(わかりやすかった=1, どちらかと言えばわかりやすかった=2, どちらとも言えない=3, どちらかと言えばわかにくかっ=4, わかりにくかった=5)	Q1:見やすさはどうでしたか？(わかりやすかった=1, どちらかと言えばわかりやすかった=2, どちらとも言えない=3, どちらかと言えばわかにくかっ=4, わかりにくかった=5)	Q1:プッシュ通知を許可しましたか？(許可した=1, 許可していない=2)	Q2:プッシュ通知が送られてくる頻度はどうでしたか？(適切=1, どちらかと言えば適切=2, どちらとも言えない=3, どちらかと言えば不適切=4, 不適切=5, プッシュ通知を許可していない=0)	Q3:プッシュ通知で送られてくる言葉は適切でしたか？(適切=1, どちらかと言えば適切=2, どちらとも言えない=3, どちらかと言えば不適切=4, 不適切=5, プッシュ通知を許可していない=0)	Q1:健康に関わるアプリを日常的に使用していますか？	Q2:健康に関わるアプリを使用している方はアプリの名前を教えてください。	Q3:健康に関わるアプリ(体重、血圧、運動など)は大学生に必要だと思いますか？(全く必要でない=0, それほど必要でない=1, 必要=2, とても必要=3)	Q4: 健康に関わるアプリ(体重、血圧、運動など)はあなたに必要だと思いますか？(全く必要でない=0, それほど必要でない=1, 必要=2, とても必要=3)	Q5:メンタルヘルスをチェックするアプリを日常的に使用していますか？	Q6:メンタルヘルスをチェックするアプリを使用している方はアプリの名前を教えてください。	Q7:メンタルヘルスをチェックするアプリは大学生に必要だと思いますか？(全く必要でない=0, それほど必要でない=1, 必要=2, とても必要=3)	Q8:メンタルヘルスをチェックするアプリはあなたに必要だと思いますか？(全く必要でない=0, それほど必要でない=1, 必要=2, とても必要=3)	Q9:今後、メンタルヘルスをチェックするアプリを使用してみたいですか？(はい=1, いいえ=2, どちらでもない=0)	LSS#1	LSS#2	LSS#3	LSS#4	LSS#5	LSS#6	LSS#7	LSS#8	LSS#9	LSS#10	LSS#11	LSS#12	total LSS	CESD#1	CESD#2	CESD#3	CESD#4	CESD#5	CESD#6	CESD#7	CESD#8	CESD#9	CESD#10	CESD#11
1-i	1	19	2	1	1	3	3	1	2	2	1	1	1	2	0	0	0		2	2	0	#NULL!	2	2	2	4	4	4	4	4	4	4	4	4	4	4	3	47	3	0	3	3	3	3	3	2	3	2	1
2-i	1	24	2	2	2	3	4	1	1	2	2	2	1	1	1	2	0		1	2	0	#NULL!	2	2	2	3	3	3	2	1	2	3	2	4	3	3	2	31	3	2	2	3	3	0	2	3	0	2	2
3-i	1	24	1	2	1	3	3	1	1	1	3	3	2	1	3	1	2	ヘルスケア	2	2	0	#NULL!	2	3	2	3	4	4	4	3	3	3	3	3	2	3	3	38	0	0	2	2	0	1	1	0	1	0	0
4-i	1	24	2	2	1	3	3	1	1	1	1	1	3	1	1	1	0		1	2	0	#NULL!	2	3	2	3	3	3	3	3	3	4	3	4	4	3	4	40	0	0	0	2	1	1	1	1	1	1	0
5-i	1	23	2	2	1	3	3	1	1	1	2	1	1	1	2	3	3	ルナルナ	2	2	0	#NULL!	2	2	2	3	2	3	1	3	3	3	2	3	2	2	1	28	1	2	0	0	1	1	1	1	0	0	0
6-i	1	20	1	1	2	2	3	2	4	1	1	1	3	1	1	1	0		1	1	0	#NULL!	1	1	1	3	4	3	2	1	1	3	1	2	4	3	3	30	2	1	2	2	1	3	3	2	3	0	3
8-i	1	23	1	2	1	3	3	1	2	1	3	2	3	1	5	2	0		2	2	0	#NULL!	2	3	1	3	4	3	3	4	4	3	3	2	3	3	4	39	2	1	1	3	0	2	2	1	2	0	0
9-i	1	22	1	2	1	3	3	2	1	2	1	1	1	1	1	1	4	スリープマイスター	2	1	0	#NULL!	2	2	1	3	3	3	3	3	3	4	2	3	3	3	2	35	1	0	0	1	1	1	0	2	0	0	2
11-i	1	22	1	2	1	3	3	1	2	1	2	2	1	1	2	1	0		1	1	0	#NULL!	2	2	1	2	1	3	3	1	3	3	2	3	2	2	3	28	0	0	0	0	0	1	1	2	1	0	0
12-i	2	22	2	2	1	N/A	N/A	N/A	N/A	N/A	N/A	N/A	N/A	N/A	N/A	N/A	0		1	1	0	#NULL!	2	1	2	2	2	3	3	2	3	3	2	3	3	3	2	31	0	0	0	0	0	0	0	0	0	0	0
13-i	2	28	1	3	4	N/A	N/A	N/A	N/A	N/A	N/A	N/A	N/A	N/A	N/A	N/A	0		1	1	0	#NULL!	2	2	2	3	3	2	1	3	1	3	2	3	2	3	2	28	3	3	3	3	3	3	3	3	3	3	3
14-i	1	22	1	1	2	4	3	1	5	3	3	2	1	1	2	2	0		1	1	0	#NULL!	2	2	1	1	1	1	1	2	1	1	1	1	1	2	1	14	1	2	1	1	1	1	1	2	0	1	3
16-i	1	21	2	1	1	3	3	1	1	1	1	1	1	1	2	2	0		1	2	0	#NULL!	1	1	1	2	2	1	3	1	2	3	2	3	3	3	2	27	0	0	2	2	3	3	2	3	3	3	0
17-i	2	19	1	1	2	N/A	N/A	N/A	N/A	N/A	N/A	N/A	N/A	N/A	N/A	N/A	0		2	2	0	#NULL!	2	2	2	3	3	3	3	3	3	1	2	3	3	3	3	33	3	0	2	3	2	2	3	0	1	2	2
18-i	2	19	2	1	1	N/A	N/A	N/A	N/A	N/A	N/A	N/A	N/A	N/A	N/A	N/A	3	ヘルスケア	2	2	0	#NULL!	2	2	2	2	3	3	2	1	1	1	2	1	2	3	1	22	1	0	1	2	2	2	2	2	1	2	1
19-i	2	24	1	2	2	N/A	N/A	N/A	N/A	N/A	N/A	N/A	N/A	N/A	N/A	N/A	0		3	2	0	#NULL!	3	3	2	2	2	3	1	1	3	3	2	4	2	3	3	29	0	0	0	1	0	0	0	0	1	0	1
20-i	2	25	1	2	2	N/A	N/A	N/A	N/A	N/A	N/A	N/A	N/A	N/A	N/A	N/A	0		1	2	0	#NULL!	1	0	2	3	4	4	4	1	4	3	2	4	1	4	3	37	1	3	0	0	2	1	1	1	0	1	0
21-i	2	23	1	2	2	N/A	N/A	N/A	N/A	N/A	N/A	N/A	N/A	N/A	N/A	N/A	0		2	1	0	#NULL!	2	1	2	3	3	2	3	1	1	3	3	3	2	1	3	28	0	1	0	1	1	1	1	2	1	0	1
23-i	2	19	2	1	2	N/A	N/A	N/A	N/A	N/A	N/A	N/A	N/A	N/A	N/A	N/A	4	あるくと	1	1	0	#NULL!	1	1	1	3	2	3	1	3	3	3	2	3	3	3	3	32	1	0	0	0	2	1	2	1	2	0	0
24-i	2	19	1	1	2	N/A	N/A	N/A	N/A	N/A	N/A	N/A	N/A	N/A	N/A	N/A	0		1	1	0	#NULL!	1	1	1	3	3	3	2	3	3	3	2	1	3	3	3	32	3	1	0	0	1	0	0	3	0	0	0
2-o	1	21	1	1	2	3	3	2	1	1	1	1	1	1	1	0	0		2	1	0	#NULL!	1	1	0	3	4	3	4	2	3	3	2	2	3	3	2	34	2	1	1	3	1	2	3	3	0	0	2
3-o	1	20	1	1	2	3	4	1	4	1	3	3	3	2	0	0	0		0	0	0	#NULL!	0	0	0	1	1	1	3	4	4	4	1	4	1	1	1	26	0	3	3	3	3	0	3	3	3	0	3
4-o	1	20	1	1	2	3	3	1	1	1	1	1	3	2	0	0	2	ヘルスケア	2	2	0	#NULL!	1	0	0	3	3	3	3	3	3	3	2	3	2	2	3	33	0	0	0	1	0	0	1	1	0	0	0
5-o	1	22	1	1	2	4	3	1	1	2	1	1	2	2	0	0	0		2	2	0	#NULL!	1	1	0	2	3	2	2	1	3	1	1	3	1	2	1	22	2	1	2	3	3	3	3	3	3	3	2
6-o	1	22	1	1	2	3	3	1	2	1	2	2	2	2	0	0	0		2	1	0	#NULL!	2	2	1	3	2	2	2	2	2	3	2	3	2	2	2	27	3	0	2	2	3	3	3	3	0	3	2
7-o	1	20	1	1	2	3	3	3	1	1	3	1	3	2	0	0	1	ヘルスケア(iPhoneデフォルトアプリ)	2	2	0	#NULL!	1	2	2	2	2	2	3	2	3	2	2	3	1	2	1	25	2	1	2	0	1	2	1	0	1	1	0
8-o	1	20	1	1	2	3	3	1	1	1	3	3	3	2	0	0	1	ヘルスケア	1	2	0	#NULL!	1	1	1	3	3	2	2	1	2	2	1	1	1	2	1	21	0	0	0	0	1	0	1	3	2	0	1
9-o	1	20	1	1	2	3	3	2	3	3	3	3	3	1	2	2	0		1	1	0	#NULL!	1	1	1	2	2	2	2	2	2	2	2	2	2	2	2	24	1	0	0	1	1	1	2	2	0	1	0
10-o	1	20	1	1	2	3	3	2	2	2	2	2	2	1	3	4	0		2	1	0	#NULL!	2	1	1	2	2	3	2	3	3	3	3	3	2	4	2	32	0	0	1	2	1	2	2	1	3	0	0
12-o	1	20	1	1	2	3	3	2	2	1	3	3	2	1	1	1	0		1	1	0	#NULL!	1	1	1	3	1	3	1	1	2	2	2	2	1	2	1	21	1	0	0	0	1	2	1	0	2	2	0
14-o	1	23	1	2	2	3	3	1	2	2	3	2	2	1	2	2	0		2	1	0	#NULL!	2	1	2	2	3	3	2	2	2	2	1	2	2	2	1	24	2	0	1	3	1	3	2	2	3	2	0
15-o	1	24	2	2	2	3	3	1	1	1	3	2	2	1	1	1	3	あすけん	2	3	0	#NULL!	2	1	1	1	1	1	1	2	1	1	1	2	1	1	1	14	2	0	2	2	3	2	2	2	2	2	3
17-o	1	22	2	1	2	3	3	2	1	1	1	1	5	1	1	1	3	ルナルナ	2	2	0	#NULL!	1	1	1	3	2	3	2	1	1	2	2	3	2	3	3	27	0	0	0	1	0	1	0	3	0	0	0
25-i	2	33	1	2	1	N/A	N/A	N/A	N/A	N/A	N/A	N/A	N/A	N/A	N/A	N/A	0		1	2	0	#NULL!	1	0	1	3	3	3	2	2	3	3	2	4	3	2	2	32	0	0	0	1	0	0	0	1	1	0	0
26-i	2	23	2	2	4	N/A	N/A	N/A	N/A	N/A	N/A	N/A	N/A	N/A	N/A	N/A	2	ヘルスケア	2	1	0	#NULL!	2	2	2	3	3	3	2	3	4	3	3	4	3	4	3	38	2	2	3	1	1	3	2	1	1	2	1
27-i	2	23	2	2	1	N/A	N/A	N/A	N/A	N/A	N/A	N/A	N/A	N/A	N/A	N/A	1	KEEP	2	2	0	#NULL!	2	2	2	2	2	3	2	1	2	2	2	3	3	1	1	24	1	1	0	3	0	0	0	0	0	0	0
28-i	2	23	2	2	1	N/A	N/A	N/A	N/A	N/A	N/A	N/A	N/A	N/A	N/A	N/A	0		2	2	0	#NULL!	2	2	0	2	1	1	2	4	3	4	2	4	3	3	4	33	0	0	0	3	0	0	0	0	0	0	3
29-i	2	25	1	2	2	N/A	N/A	N/A	N/A	N/A	N/A	N/A	N/A	N/A	N/A	N/A	0		1	0	0	#NULL!	1	0	0	1	1	2	2	3	1	1	1	2	1	1	2	18	0	0	0	0	0	0	0	0	0	0	0
30-i	2	20	1	1	1	N/A	N/A	N/A	N/A	N/A	N/A	N/A	N/A	N/A	N/A	N/A	0		2	2	0	#NULL!	2	2	2	3	3	3	3	2	3	3	1	3	3	2	1	30	0	1	0	1	0	2	3	0	0	2	0
31-i	2	20	2	1	2	N/A	N/A	N/A	N/A	N/A	N/A	N/A	N/A	N/A	N/A	N/A	0		2	2	0	#NULL!	2	2	2	3	1	2	3	3	3	3	3	3	3	2	2	31	0	1	0	2	0	0	1	1	1	0	2
32-i	2	21	1	1	2	N/A	N/A	N/A	N/A	N/A	N/A	N/A	N/A	N/A	N/A	N/A	0		1	1	0	#NULL!	1	1	1	3	3	3	2	3	2	3	2	2	2	2	1	28	0	0	0	2	1	1	1	2	1	0	0
33-i	2	20	2	1	2	N/A	N/A	N/A	N/A	N/A	N/A	N/A	N/A	N/A	N/A	N/A	1	simple diet	1	2	0	#NULL!	1	0	1	3	3	3	4	3	3	3	3	3	4	3	2	37	0	0	0	0	1	0	0	3	0	0	3
34-i	2	20	1	1	3	N/A	N/A	N/A	N/A	N/A	N/A	N/A	N/A	N/A	N/A	N/A	0		1	1	0	#NULL!	1	1	1	2	3	3	3	3	2	3	2	3	2	3	2	31	0	2	0	1	0	0	1	1	0	1	1
35-i	2	21	1	1	3	N/A	N/A	N/A	N/A	N/A	N/A	N/A	N/A	N/A	N/A	N/A	0		1	2	0	#NULL!	2	2	2	2	1	1	2	1	3	2	2	3	2	2	1	22	0	0	0	0	1	1	0	0	0	0	0
36-i	2	20	1	1	2	N/A	N/A	N/A	N/A	N/A	N/A	N/A	N/A	N/A	N/A	N/A	0		1	2	0	#NULL!	2	2	2	3	4	3	3	3	3	3	2	2	2	3	3	34	1	0	0	2	2	1	1	3	2	1	1
38-i	2	20	1	1	3	N/A	N/A	N/A	N/A	N/A	N/A	N/A	N/A	N/A	N/A	N/A	4	coke on	2	3	0	#NULL!	2	1	1	3	3	3	2	3	3	3	3	3	2	3	3	34	2	0	0	2	2	3	3	2	2	2	0
39-i	2	19	2	1	4	N/A	N/A	N/A	N/A	N/A	N/A	N/A	N/A	N/A	N/A	N/A	0		2	2	0	#NULL!	2	2	2	2	3	2	2	1	2	4	2	3	2	2	3	28	0	1	1	3	2	0	1	3	3	2	0
40-i	2	19	1	1	2	N/A	N/A	N/A	N/A	N/A	N/A	N/A	N/A	N/A	N/A	N/A	0		0	0	0	#NULL!	0	0	0	2	3	3	1	2	3	1	1	2	1	2	1	22	0	0	0	0	0	0	0	2	3	2	0
44-i	2	23	1	2	2	N/A	N/A	N/A	N/A	N/A	N/A	N/A	N/A	N/A	N/A	N/A	0		2	2	0	#NULL!	2	2	2	2	2	3	2	3	2	2	2	2	1	1	1	23	0	1	0	2	1	1	1	1	2	2	2
45-i	2	19	1	1	2	N/A	N/A	N/A	N/A	N/A	N/A	N/A	N/A	N/A	N/A	N/A	3	strava	3	3	0	#NULL!	1	1	1	2	3	2	4	1	4	3	3	3	1	1	1	28	0	0	1	0	0	3	2	0	1	2	0
46-i	2	18	1	1	2	N/A	N/A	N/A	N/A	N/A	N/A	N/A	N/A	N/A	N/A	N/A	0		2	1	0	#NULL!	2	2	2	2	2	2	3	1	2	1	3	3	3	1	1	24	0	0	0	0	1	0	1	0	1	0	0
47-i	2	18	1	1	2	N/A	N/A	N/A	N/A	N/A	N/A	N/A	N/A	N/A	N/A	N/A	0		1	1	0	#NULL!	1	2	2	3	4	4	4	2	3	4	3	3	1	2	3	36	0	0	0	1	3	2	2	0	3	2	0
48-i	2	24	1	2	2	N/A	N/A	N/A	N/A	N/A	N/A	N/A	N/A	N/A	N/A	N/A	4	体重測定アプリ	3	3	0	#NULL!	1	0	0	3	3	3	3	3	3	2	2	3	3	3	3	34	0	0	0	0	1	0	0	1	2	0	1
50-i	1	22	2	2	1	3	3	1	1	1	1	1	2	1	1	1	3	sleep Meister	2	2	0	#NULL!	2	2	2	4	3	3	4	3	3	3	2	2	3	3	3	36	1	2	0	0	1	0	0	0	0	0	2
51-i	1	24	1	1	3	1	4	1	2	2	2	2	2	1	2	2	0		1	2	0	#NULL!	2	3	1	3	3	3	3	3	2	3	3	2	3	3	3	34	1	0	1	1	1	2	1	1	3	1	0
52-i	1	21	1	1	2	1	1	1	1	1	1	1	2	2	0	0	0		1	1	0	#NULL!	1	1	2	3	3	2	2	2	2	2	1	2	3	2	1	25	2	0	3	2	2	2	1	3	2	2	1
54-i	1	24	1	2	2	3	3	1	1	1	1	1	3	2	0	0	0		2	2	0	#NULL!	1	1	2	3	4	3	2	2	3	2	1	3	2	2	1	28	0	0	0	0	1	1	0	2	0	0	1
[truncated: 78 more columns]

## Sheet: logdata_Japanese
ID	アプリ使用日数	スクリーンタイム	アクション回数	きろく機能	セルフスクリーニング
1-i	3	00:06:24	84	1	1
2-i	12	00:07:13	216	1	0
3-i	6	00:13:54	253	1	1
4-i	13	00:17:19	392	1	1
5-i	6	00:09:33	117	1	1
6-i	5	00:35:26	528	1	1
7-i	9	00:04:57	209	1	0
8-i	6	00:09:56	190	1	1
10-i	8	00:07:20	215	1	1
9-i	8	00:10:08	251	1	1
11-i	9	00:09:50	229	1	1
14-i	5	00:06:11	124	1	0
15-i	2	00:01:21	59	1	1
16-i	9	00:12:32	157	1	1
2-o	2	00:05:47	58	1	0
3-o	2	00:02:58	20	1	0
4-o	3	00:20:41	140	1	0
5-o	1	00:00:49	14	1	1
6-o	3	00:01:37	28	1	1
7-o	8	00:11:56	202	1	0
8-o	5	00:11:39	188	1	0
9-o	5	00:02:44	65	1	1
10-o	5	00:11:03	143	1	1
11-o	2	00:04:24	42	1	1
12-o	7	00:09:25	194	1	0
13-o	1	00:01:40	23	1	0
14-o	2	00:11:28	51	1	1
15-o	7	00:13:40	206	1	1
16-o	4	00:06:44	199	1	1
17-o	7	00:03:44	188	1	0
20-i	3	00:04:02	115	1	0
50-i	7	00:15:37	243	1	1
51-i	12	00:09:34	262	1	1
52-i	4	00:02:59	121	1	1
54-i	7	00:12:37	141	1	1
